# Supplementary material for: Combining IR and Raman Spectroscopies for Enhanced Accuracy and Precision in the Determination of Lipid Composition in Liposomes
Source: Biomolecules. 2026 Mar 25;16(4):489. doi: 10.3390/biom16040489 (PMC13113388; doi:10.3390/biom16040489)
Supplement: Supplementary file 1 [file biomolecules-16-00489-s001.zip]

Archive with 1 entries (1 files):
- biomolecules-4185906-supplementary.pdf
